# Supplementary material for: Macroevolutionary changes in gene expression response to an immune stimulus across the diversity of fishes
Source: Mol Biol Evol. 2025 Dec 15;43(1):msaf323. doi: 10.1093/molbev/msaf323 (PMC12839524; doi:10.1093/molbev/msaf323)
Supplement: msaf323_Supplementary_Data [file msaf323_supplementary_data.zip]

Archive with 4 entries (4 files):
- Multispecies DiffExpr_Nov21_Supp_Figs.pdf
- TableS1_sra.xlsx
- TableS2_Spp_info.xlsx
- Table_S3_Fib_tagseq_sampinfo.csv
