# Supplementary material for: Macroevolutionary changes in gene expression response to an immune stimulus across the diversity of fishes
Source: Mol Biol Evol. 2025 Dec 15;43(1):msaf323. doi: 10.1093/molbev/msaf323 (PMC12839524; doi:10.1093/molbev/msaf323)
Supplement: msaf323_Supplementary_Data [file msaf323_supplementary_data.zip › TableS2_Spp_info.xlsx]

## Sheet: Sheet1
English full	Latin	Order	Treatment duration	Temperature (°C)	Assembly reads source	Sample Sizes	Mean mapping rate	RNAseq for assembly (ng/uL)	260/280	260/230	N pooled HKs
Mexican tetra	Astyanax mexicanus	Characiformes	5 days	25	Previosly published	11	28.17	NA	NA	NA	NA
green chromis	Chromis viridis	Pomacentridae	5 days	25	This study	9	41.74	14	1.78	1.94	8
zebrafish	Danio rerio	Cypriniformes	5 days	25	Previosly published	13	22.97	NA	NA	NA	NA
spotted green pufferfish	Dichotomyctere nigroviridis	Tetraodontiformes	5 days	25	This study	8	33.64	50.7	1.85	2.29	7
stickleback	Gasterosteus aculeatus	Perciformes	5 days	18	Previosly published	19	45.78	NA	NA	NA	NA
bleeding-heart tetra	Hyphesobrycon erythrostigma	Characiformes	5 days	25	This study	11	29.45	36.3	1.8	2.1	11
blue-gill sunfish	Lepomis macrochirus	Centrarchiformes	5 days	25	This study	3	29.02	106.7	1.84	1.98	12
turquoise killifish	Nothobranchius furzeri	Cyprinodontiformes	5 days	25	This study	11	37.91	74	1.95	2.13	10
rainbow trout	Oncorhynchus mykiss	Salmoniformes	10 days	10	Previosly published	10	37.52	NA	NA	NA	NA
Nile tilapia	Oreochromis niloticus	Cichliformes	5 days	25	Previosly published	14	32.98	NA	NA	NA	NA
Senegal bichir	Polypterus senegalus	Polypteriformes	5 days	25	This study	12	21.03	211.31	1.83	2.36	11
jewelled blenny	Salarias fasciatus	Blenniiformes	5 days	25	This study	6	45.59	105.3	1.84	1.97	6
pajama cardinalfish	Sphaeramia nematoptera	Kurtiformes	5 days	25	This study	10	23.31	405.3	1.87	2.21	9
peacock gudgeon	Tateurndina ocellicauda	Gobiiformes	5 days	25	This study	8	31.36	120.3	1.91	2.22	8
