# Supplementary material for: Macroevolutionary changes in gene expression response to an immune stimulus across the diversity of fishes
Source: Mol Biol Evol. 2025 Dec 15;43(1):msaf323. doi: 10.1093/molbev/msaf323 (PMC12839524; doi:10.1093/molbev/msaf323)
Supplement: msaf323_Supplementary_Data [file msaf323_supplementary_data.zip › Table_S3_Fib_tagseq_sampinfo.csv]

No	English.full	inspno	TR	LVLfibR	LVLfibL	sex	SampleName	Concentration..ng.ul.	Latin	Order	Treatment.duration	Temperature...C.
57	blue-gill sunfish	15	a	3	3	j	M57	38.87353848	Lepomis macrochirus	Centrarchiformes	5	25
58	blue-gill sunfish	16	c	0	0	j	M58	9.799117345	Lepomis macrochirus	Centrarchiformes	5	25
60	blue-gill sunfish	18	a	3	3	j	M60	42.54804425	Lepomis macrochirus	Centrarchiformes	5	25
64	green swordtail	4	c	0	0	m	M64	67.63117103	Xiphophorus hellerii	Cyprinodontiformes	5	25
66	green swordtail	6	a	2	2	m	M66	60.40065292	Xiphophorus hellerii	Cyprinodontiformes	5	25
67	green swordtail	7	c	0	0	m	M67	35.6536606	Xiphophorus hellerii	Cyprinodontiformes	5	25
69	green swordtail	9	a	2	2	f	M69	59.96778913	Xiphophorus hellerii	Cyprinodontiformes	5	25
70	green swordtail	10	c	0	0	f	M70	58.63534248	Xiphophorus hellerii	Cyprinodontiformes	5	25
72	green swordtail	12	a	0	0	m	M72	84.23597122	Xiphophorus hellerii	Cyprinodontiformes	5	25
73	green swordtail	13	c	0	0	f	M73	48.35664107	Xiphophorus hellerii	Cyprinodontiformes	5	25
75	green swordtail	15	a	2	2	f	M75	60.90848195	Xiphophorus hellerii	Cyprinodontiformes	5	25
76	green swordtail	16	c	0	0	m	M76	51.47253491	Xiphophorus hellerii	Cyprinodontiformes	5	25
77	green swordtail	17	a	2	2	m	M77	59.49744272	Xiphophorus hellerii	Cyprinodontiformes	5	25
78	green swordtail	18	a	0	2	f	M78	55.28004353	Xiphophorus hellerii	Cyprinodontiformes	5	25
79	Senegal bichir	1	c	0	0	j	M79	25.11378998	Polypterus senegalus	Polypteriformes	5	25
81	Senegal bichir	3	a	0	2	j	M81	53.80975757	Polypterus senegalus	Polypteriformes	5	25
82	Senegal bichir	4	c	0	0	j	M82	19.78279427	Polypterus senegalus	Polypteriformes	5	25
84	Senegal bichir	6	a	0	2	j	M84	45.33022187	Polypterus senegalus	Polypteriformes	5	25
85	Senegal bichir	7	c	0	0	j	M85	6.164512424	Polypterus senegalus	Polypteriformes	5	25
87	Senegal bichir	9	a	0	2	j	M87	49.04704673	Polypterus senegalus	Polypteriformes	5	25
88	Senegal bichir	10	c	0	0	j	M88	32.03598331	Polypterus senegalus	Polypteriformes	5	25
89	Senegal bichir	11	a	0	0	j	M89	28.54405417	Polypterus senegalus	Polypteriformes	5	25
90	Senegal bichir	12	a	0	2	j	M90	15.85316486	Polypterus senegalus	Polypteriformes	5	25
91	Senegal bichir	13	c	0	0	j	M91	47.20072547	Polypterus senegalus	Polypteriformes	5	25
93	Senegal bichir	15	a	0	2	j	M93	30.45566773	Polypterus senegalus	Polypteriformes	5	25
94	Senegal bichir	16	c	0	0	j	M94	34.83992503	Polypterus senegalus	Polypteriformes	5	25
97	zebrafish	1	c	1	1	m	M97	12.59338613	Danio rerio	Cypriniformes	5	25
99	zebrafish	3	a	2	2	m	M99	0.459899643	Danio rerio	Cypriniformes	5	25
100	zebrafish	4	c	1	1	m	M100	5.298784838	Danio rerio	Cypriniformes	5	25
102	zebrafish	6	a	2	2	f	M102	26.67234145	Danio rerio	Cypriniformes	5	25
103	zebrafish	7	c	1	1	f	M103	14.35869657	Danio rerio	Cypriniformes	5	25
105	zebrafish	9	a	2	2	f	M105	27.66623542	Danio rerio	Cypriniformes	5	25
106	zebrafish	10	c	1	1	f	M106	3.101819721	Danio rerio	Cypriniformes	5	25
108	zebrafish	12	a	2	2	m	M108	6.237059428	Danio rerio	Cypriniformes	5	25
109	zebrafish	13	c	1	1	f	M109	31.42417024	Danio rerio	Cypriniformes	5	25
111	zebrafish	15	a	1	2	f	M111	16.62337223	Danio rerio	Cypriniformes	5	25
112	zebrafish	16	c	1	1	f	M112	15.6464059	Danio rerio	Cypriniformes	5	25
114	zebrafish	18	a	1	1	f	M114	34.03223505	Danio rerio	Cypriniformes	5	25
116	zebrafish	20	a	2	2	m	M116	0.451435826	Danio rerio	Cypriniformes	5	25
117	Mexican tetra	1	c	1	1	m	M117	25.84409649	Astyanax mexicanus	Characiformes	5	25
119	Mexican tetra	3	a	1	1	m	M119	44.25048062	Astyanax mexicanus	Characiformes	5	25
120	Mexican tetra	4	c	1	1	m	M120	39.44907805	Astyanax mexicanus	Characiformes	5	25
122	Mexican tetra	6	a	1	1	m	M122	47.30954598	Astyanax mexicanus	Characiformes	5	25
123	Mexican tetra	7	c	1	1	m	M123	24.23234387	Astyanax mexicanus	Characiformes	5	25
125	Mexican tetra	9	a	1	1	m	M125	40.919364	Astyanax mexicanus	Characiformes	5	25
126	Mexican tetra	10	c	1	1	m	M126	8.712121395	Astyanax mexicanus	Characiformes	5	25
128	Mexican tetra	12	a	1	1	m	M128	15.89790218	Astyanax mexicanus	Characiformes	5	25
129	Mexican tetra	13	c	1	1	f	M129	37.73455051	Astyanax mexicanus	Characiformes	5	25
131	Mexican tetra	15	a	1	1	m	M131	14.24987607	Astyanax mexicanus	Characiformes	5	25
134	Mexican tetra	18	a	1	1	m	M134	42.76205792	Astyanax mexicanus	Characiformes	5	25
135	kissing gourami	1	a	1	2	j	M135	18.04892086	Helostoma temminckii	Anabantiformes	5	25
136	kissing gourami	2	c	1	1	j	M136	47.10641436	Helostoma temminckii	Anabantiformes	5	25
137	kissing gourami	3	c	1	1	j	M137	38.82033734	Helostoma temminckii	Anabantiformes	5	25
138	kissing gourami	4	c	1	1	j	M138	40.08990992	Helostoma temminckii	Anabantiformes	5	25
139	kissing gourami	5	c	1	1	j	M139	37.46975394	Helostoma temminckii	Anabantiformes	5	25
140	kissing gourami	6	c	1	1	j	M140	35.6173871	Helostoma temminckii	Anabantiformes	5	25
141	jewelled blenny	1	c	1	1	j	M141	0.996747476	Salarias fasciatus	Blenniiformes	5	25
144	jewelled blenny	4	c	1	1	j	M144	0.50947343	Salarias fasciatus	Blenniiformes	5	25
146	jewelled blenny	6	a	2	2	j	M146	0.786361163	Salarias fasciatus	Blenniiformes	5	25
147	jewelled blenny	7	c	1	1	j	M147	0.873417568	Salarias fasciatus	Blenniiformes	5	25
149	jewelled blenny	9	a	3	3	j	M149	2.729411765	Salarias fasciatus	Blenniiformes	5	25
150	jewelled blenny	10	c	1	1	j	M150	0.485291095	Salarias fasciatus	Blenniiformes	5	25
153	pajama cardinalfish	1	c	0	0		M153	51.20773835	Sphaeramia nematoptera	Kurtiformes	5	25
155	pajama cardinalfish	3	a	0	3		M155	2.921661326	Sphaeramia nematoptera	Kurtiformes	5	25
156	pajama cardinalfish	4	c	0	0	m	M156	35.24981561	Sphaeramia nematoptera	Kurtiformes	5	25
158	pajama cardinalfish	6	a	3	2		M158	34.54973702	Sphaeramia nematoptera	Kurtiformes	5	25
159	pajama cardinalfish	7	c	0	0	m	M159	57.82644338	Sphaeramia nematoptera	Kurtiformes	5	25
161	pajama cardinalfish	9	a	1	2		M161	18.86991113	Sphaeramia nematoptera	Kurtiformes	5	25
162	pajama cardinalfish	10	c	0	0		M162	27.38088386	Sphaeramia nematoptera	Kurtiformes	5	25
164	pajama cardinalfish	12	a	3	2		M164	59.06216069	Sphaeramia nematoptera	Kurtiformes	5	25
165	pajama cardinalfish	13	c	0	0		M165	45.26855692	Sphaeramia nematoptera	Kurtiformes	5	25
167	pajama cardinalfish	15	a	1	2		M167	19.70299256	Sphaeramia nematoptera	Kurtiformes	5	25
168	spotted green pufferfish	1	c	0	0	j	M168	57.42259839	Dichotomyctere nigroviridis	Tetraodontiformes	5	25
170	spotted green pufferfish	3	a	0	0	j	M170	53.83998549	Dichotomyctere nigroviridis	Tetraodontiformes	5	25
171	spotted green pufferfish	4	c	0	0	j	M171	53.22938154	Dichotomyctere nigroviridis	Tetraodontiformes	5	25
173	spotted green pufferfish	6	a	2	1	j	M173	58.38263708	Dichotomyctere nigroviridis	Tetraodontiformes	5	25
174	spotted green pufferfish	7	c	0	0	j	M174	47.43529412	Dichotomyctere nigroviridis	Tetraodontiformes	5	25
176	spotted green pufferfish	9	a	1	2	j	M176	69.57784898	Dichotomyctere nigroviridis	Tetraodontiformes	5	25
178	spotted green pufferfish	11	a	0	2	j	M178	52.95007557	Dichotomyctere nigroviridis	Tetraodontiformes	5	25
179	spotted green pufferfish	1	c	3	3	j	M179	39.31849344	Dichotomyctere nigroviridis	Tetraodontiformes	5	25
180	green chromis	1	c	1	1	f	M180	1.456211837	Chromis viridis	Pomacentridae	5	25
182	green chromis	3	a	2	3		M182	33.04559579	Chromis viridis	Pomacentridae	5	25
183	green chromis	4	c	1	1	f	M183	6.076246902	Chromis viridis	Pomacentridae	5	25
185	green chromis	6	a	1	3	m	M185	2.392068194	Chromis viridis	Pomacentridae	5	25
186	green chromis	7	c	1	1		M186	1.600096729	Chromis viridis	Pomacentridae	5	25
188	green chromis	9	a	3	3		M188	1.086222115	Chromis viridis	Pomacentridae	5	25
189	green chromis	10	c	1	1	f	M189	1.020929811	Chromis viridis	Pomacentridae	5	25
191	green chromis	12	a	3	3		M191	1.272426093	Chromis viridis	Pomacentridae	5	25
193	green chromis	14	a	1	1		M193	17.02128746	Chromis viridis	Pomacentridae	5	25
194	Nile tilapia	1	c	0	0	j	M194	18.04533666	Oreochromis niloticus	Cichliformes	5	25
196	Nile tilapia	3	a	2	2	j	M196	18.40941081	Oreochromis niloticus	Cichliformes	5	25
197	Nile tilapia	4	c	0	0	j	M197	16.21771344	Oreochromis niloticus	Cichliformes	5	25
199	Nile tilapia	6	a	2	2	j	M199	19.71920745	Oreochromis niloticus	Cichliformes	5	25
200	Nile tilapia	7	c	0	0	j	M200	4.516573352	Oreochromis niloticus	Cichliformes	5	25
202	Nile tilapia	9	a	2	2	j	M202	2.860108497	Oreochromis niloticus	Cichliformes	5	25
203	Nile tilapia	10	c	0	0	j	M203	7.456725944	Oreochromis niloticus	Cichliformes	5	25
205	Nile tilapia	12	a	2	2	j	M205	0.352203301	Oreochromis niloticus	Cichliformes	5	25
206	Nile tilapia	13	c	0	0	j	M206	19.91212323	Oreochromis niloticus	Cichliformes	5	25
208	Nile tilapia	15	a	1	1	j	M208	0.974465493	Oreochromis niloticus	Cichliformes	5	25
209	Nile tilapia	16	c	0	0	j	M209	31.1084912	Oreochromis niloticus	Cichliformes	5	25
211	Nile tilapia	18	a	2	2	j	M211	10.81607148	Oreochromis niloticus	Cichliformes	5	25
212	Nile tilapia	19	c	0	0	j	M212	9.706443097	Oreochromis niloticus	Cichliformes	5	25
214	Nile tilapia	21	a	2	2	j	M214	9.435200603	Oreochromis niloticus	Cichliformes	5	25
216	turquoise killifish	2	w	0	0	ym	M216	29.95099649	Nothobranchius furzeri	Cyprinodontiformes	5	25
217	turquoise killifish	3	a	2	2	rm	M217	12.95265005	Nothobranchius furzeri	Cyprinodontiformes	5	25
218	turquoise killifish	4	c	0	0	f	M218	13.5052885	Nothobranchius furzeri	Cyprinodontiformes	5	25
220	turquoise killifish	6	a	3	3	f	M220	24.84960692	Nothobranchius furzeri	Cyprinodontiformes	5	25
221	turquoise killifish	7	c	0	0	f	M221	17.46078733	Nothobranchius furzeri	Cyprinodontiformes	5	25
223	turquoise killifish	9	a	3	3	f	M223	0.035995474	Nothobranchius furzeri	Cyprinodontiformes	5	25
224	turquoise killifish	10	c	0	0	m	M224	18.06999507	Nothobranchius furzeri	Cyprinodontiformes	5	25
226	turquoise killifish	12	a	3	3	m	M226	18.51384642	Nothobranchius furzeri	Cyprinodontiformes	5	25
227	turquoise killifish	13	c	0	0	m	M227	38.11873169	Nothobranchius furzeri	Cyprinodontiformes	5	25
229	turquoise killifish	15	a	2	3	m	M229	32.88969859	Nothobranchius furzeri	Cyprinodontiformes	5	25
230	turquoise killifish	16	c	0	0	f	M230	23.96190421	Nothobranchius furzeri	Cyprinodontiformes	5	25
232	Hosta stickleback	1	c	0	0	f	M232	27.09497259	Gasterosteus aculeatus	Perciformes	5	18
234	Hosta stickleback	3	a	1	1	f	M234	16.58904006	Gasterosteus aculeatus	Perciformes	5	18
235	Hosta stickleback	4	c	0	0		M235	2.246549273	Gasterosteus aculeatus	Perciformes	5	18
240	Hosta stickleback	9	a	2	1	f	M240	0.672762612	Gasterosteus aculeatus	Perciformes	5	18
241	Hosta stickleback	10	c	0	0	m	M241	2.461222477	Gasterosteus aculeatus	Perciformes	5	18
244	Hosta stickleback	13	c	0	0	m	M244	1.458930695	Gasterosteus aculeatus	Perciformes	5	18
246	Hosta stickleback	15	a	2	2	m	M246	1.358846567	Gasterosteus aculeatus	Perciformes	5	18
247	Hosta stickleback	16	c	1	1	f	M247	1.733074178	Gasterosteus aculeatus	Perciformes	5	18
249	Hosta stickleback	18	a	1	2	m	M249	3.508479592	Gasterosteus aculeatus	Perciformes	5	18
250	a’ Bharpa stickleback	1	c	0	0	f	M250	3.60856372	Gasterosteus aculeatus	Perciformes	5	18
252	a’ Bharpa stickleback	3	a	1	2	m	M252	7.630785298	Gasterosteus aculeatus	Perciformes	5	18
253	a’ Bharpa stickleback	4	c	0	0	f	M253	2.549702649	Gasterosteus aculeatus	Perciformes	5	18
255	a’ Bharpa stickleback	6	a	0	0	f	M255	7.2797656	Gasterosteus aculeatus	Perciformes	5	18
256	a’ Bharpa stickleback	7	c	0	0	f	M256	11.81546227	Gasterosteus aculeatus	Perciformes	5	18
258	a’ Bharpa stickleback	9	a	0	0	m	M258	13.53864988	Gasterosteus aculeatus	Perciformes	5	18
259	a’ Bharpa stickleback	10	c	0	0	f	M259	2.464123466	Gasterosteus aculeatus	Perciformes	5	18
261	a’ Bharpa stickleback	12	a	1	1	f	M261	0.092564765	Gasterosteus aculeatus	Perciformes	5	18
262	a’ Bharpa stickleback	13	c	0	0	m	M262	1.650395985	Gasterosteus aculeatus	Perciformes	5	18
264	a’ Bharpa stickleback	15	a	2	2	f	M264	6.251364915	Gasterosteus aculeatus	Perciformes	5	18
268	Hosta stickleback (10d)	1	c	0	0	f	M268	6.883780569			10	18
270	Hosta stickleback (10d)	3	a	2	2	f	M270	27.43583882			10	18
271	Hosta stickleback (10d)	4	c	0	0	f	M271	27.26177947			10	18
273	Hosta stickleback (10d)	6	a	3	3	f	M273	15.30825331			10	18
274	Hosta stickleback (10d)	7	c	0	0	f	M274	3.505578602			10	18
276	Hosta stickleback (10d)	9	a	2	3	m	M276	6.212201561			10	18
277	Hosta stickleback (10d)	10	c	0	2	m	M277	19.96434104			10	18
279	Hosta stickleback (10d)	12	a	1	2	m	M279	1.341440631			10	18
280	Hosta stickleback (10d)	13	c	0	2	m	M280	5.640706681			10	18
282	Hosta stickleback (10d)	15	a	2	3	f	M282	16.68187172			10	18
283	Hosta stickleback (10d)	16	c	0	2	m	M283	1.731623684			10	18
285	Hosta stickleback (10d)	18	a	3	3	f	M285	20.42849932			10	18
286	a’ Bharpa stickleback (10d)	1	c	0	0	f	M286	19.56400453			10	18
288	a’ Bharpa stickleback (10d)	3	a	3	3	m	M288	0.205703345			10	18
289	a’ Bharpa stickleback (10d)	4	c	0	0	m	M289	16.26122828			10	18
291	a’ Bharpa stickleback (10d)	6	a	1	2	m	M291	8.4387108			10	18
292	a’ Bharpa stickleback (10d)	7	c	0	0	f	M292	19.03892547			10	18
294	a’ Bharpa stickleback (10d)	9	a	2	2	m	M294	10.46650228			10	18
295	a’ Bharpa stickleback (10d)	10	c	0	0	m	M295	0.787351687			10	18
297	a’ Bharpa stickleback (10d)	12	a	3	3	m	M297	8.084790113			10	18
298	a’ Bharpa stickleback (10d)	13	c	0	0	f	M298	4.473058513			10	18
300	a’ Bharpa stickleback (10d)	15	a	2	2	m	M300	13.80409039			10	18
302	bleeding-heart tetra	1	c	0	0	f	M302	35.91543036	Hyphesobrycon erythrostigma	Characiformes	5	25
304	bleeding-heart tetra	3	a	0	0	f	M304	36.89161324	Hyphesobrycon erythrostigma	Characiformes	5	25
305	bleeding-heart tetra	4	c	0	0	f	M305	32.47485713	Hyphesobrycon erythrostigma	Characiformes	5	25
307	bleeding-heart tetra	6	a	0	0	f	M307	38.62060283	Hyphesobrycon erythrostigma	Characiformes	5	25
308	bleeding-heart tetra	7	c	0	0	m	M308	29.58257086	Hyphesobrycon erythrostigma	Characiformes	5	25
310	bleeding-heart tetra	9	a	0	0	f	M310	37.89245453	Hyphesobrycon erythrostigma	Characiformes	5	25
311	bleeding-heart tetra	10	c	0	0	f	M311	35.21194047	Hyphesobrycon erythrostigma	Characiformes	5	25
313	bleeding-heart tetra	12	a	0	0	f	M313	15.35466914	Hyphesobrycon erythrostigma	Characiformes	5	25
314	bleeding-heart tetra	13	c	0	0	f	M314	42.05827507	Hyphesobrycon erythrostigma	Characiformes	5	25
316	bleeding-heart tetra	15	a	0	0	m	M316	38.66411766	Hyphesobrycon erythrostigma	Characiformes	5	25
318	bleeding-heart tetra	17	a	0	0	m	M318	34.98421282	Hyphesobrycon erythrostigma	Characiformes	5	25
321	peacock gudgeon	3	a	1	1	m	M321	22.57668185	Tateurndina ocellicauda	Gobiiformes	5	25
322	peacock gudgeon	4	c	0	0	f	M322	6.016384787	Tateurndina ocellicauda	Gobiiformes	5	25
324	peacock gudgeon	6	a	2	2	m	M324	16.87043602	Tateurndina ocellicauda	Gobiiformes	5	25
325	peacock gudgeon	7	c	0	0	f	M325	16.30619361	Tateurndina ocellicauda	Gobiiformes	5	25
327	peacock gudgeon	9	a	0	2	f	M327	22.53026602	Tateurndina ocellicauda	Gobiiformes	5	25
328	peacock gudgeon	10	c	0	0	m	M328	0.374604268	Tateurndina ocellicauda	Gobiiformes	5	25
330	peacock gudgeon	12	a	2	2	m	M330	2.218483833	Tateurndina ocellicauda	Gobiiformes	5	25
331	peacock gudgeon	13	c	0	0	m	M331	32.72992198	Tateurndina ocellicauda	Gobiiformes	5	25
332	rainbow trout	1	c	0	0	j	M332	30.5098486	Oncorhynchus mykiss	Salmoniformes	10	10
334	rainbow trout	3	a	1	1	j	M334	36.79652418	Oncorhynchus mykiss	Salmoniformes	10	10
335	rainbow trout	4	c	0	0	j	M335	39.37954512	Oncorhynchus mykiss	Salmoniformes	10	10
337	rainbow trout	6	a	1	1	j	M337	32.63719815	Oncorhynchus mykiss	Salmoniformes	10	10
338	rainbow trout	7	c	0	0	j	M338	32.70740334	Oncorhynchus mykiss	Salmoniformes	10	10
340	rainbow trout	9	a	1	1	j	M340	4.417363199	Oncorhynchus mykiss	Salmoniformes	10	10
341	rainbow trout	10	c	0	0	j	M341	3.415945849	Oncorhynchus mykiss	Salmoniformes	10	10
343	rainbow trout	12	a	1	1	j	M343	41.68969308	Oncorhynchus mykiss	Salmoniformes	10	10
344	rainbow trout	13	c	0	0	j	M344	28.5374803	Oncorhynchus mykiss	Salmoniformes	10	10
346	rainbow trout	15	a	1	1	j	M346	44.25152001	Oncorhynchus mykiss	Salmoniformes	10	10
